# Supplementary material for: regioneReloaded: evaluating the association of multiple genomic region sets
Source: Bioinformatics. 2023 Nov 21;39(11):btad704. doi: 10.1093/bioinformatics/btad704 (PMC10681856; doi:10.1093/bioinformatics/btad704)
Supplement: btad704_Supplementary_Data [file btad704_supplementary_data.zip]

Archive with 2 entries (2 files):
- Supplementary_figure_legends.docx
- regioneReloaded_figures_v3_SUP_1200dpi.png
